# Supplementary material for: Lassa virus persistence with high viral titers following experimental infection in its natural reservoir host, Mastomys natalensis
Source: Nat Commun. 2024 Oct 29;15:9319. doi: 10.1038/s41467-024-53616-4 (PMC11522386; doi:10.1038/s41467-024-53616-4)
Supplement: Supplementary file 4 — Source Data [file 41467_2024_53616_MOESM4_ESM.zip]

Archive with 46 entries (44 files):
- Source Data_NCOMMS-24-17777A/
- Source Data_NCOMMS-24-17777A/Source Data Fig1.xlsx
- Source Data_NCOMMS-24-17777A/Source Data Fig3.xlsx
- Source Data_NCOMMS-24-17777A/Source Data Fig4.xlsx
- Source Data_NCOMMS-24-17777A/Source Data Fig5.xlsx
- Source Data_NCOMMS-24-17777A/Source Data Fig6.xlsx
- Source Data_NCOMMS-24-17777A/Source Data Fig7.xlsx
- Source Data_NCOMMS-24-17777A/Source Data Supplementary_Fig11.xlsx
- Source Data_NCOMMS-24-17777A/Source Data Supplementary_Fig12.xlsx
- Source Data_NCOMMS-24-17777A/Source Data Supplementary_Fig13.xlsx
- Source Data_NCOMMS-24-17777A/Source Data Supplementary_Fig14.xlsx
- Source Data_NCOMMS-24-17777A/Source Data Supplementary_Fig15.xlsx
- Source Data_NCOMMS-24-17777A/Source Data Supplementary_Fig17.xlsx
- Source Data_NCOMMS-24-17777A/Source Data Supplementary_Fig18.xlsx
- Source Data_NCOMMS-24-17777A/Source Data Supplementary_Fig2.xlsx
- Source Data_NCOMMS-24-17777A/Source Data Supplementary_Fig22.xlsx
- Source Data_NCOMMS-24-17777A/Source Data Supplementary_Fig3.xlsx
- Source Data_NCOMMS-24-17777A/Source Data Supplementary_Fig4.xlsx
- Source Data_NCOMMS-24-17777A/Source Data Supplementary_Fig5.xlsx
- Source Data_NCOMMS-24-17777A/Source Data Supplementary_Fig6.xlsx
- Source Data_NCOMMS-24-17777A/Source Data Supplementary_Fig7.xlsx
- Source Data_NCOMMS-24-17777A/Source Data Supplementary_Fig8.xlsx
- Source Data_NCOMMS-24-17777A/Source Data Supplementary_Fig9.xlsx
- Source Data_NCOMMS-24-17777A/__MACOSX/
- Source Data_NCOMMS-24-17777A/__MACOSX/._Fig1.xlsx
- Source Data_NCOMMS-24-17777A/__MACOSX/._Fig3.xlsx
- Source Data_NCOMMS-24-17777A/__MACOSX/._Fig4.xlsx
- Source Data_NCOMMS-24-17777A/__MACOSX/._Fig5.xlsx
- Source Data_NCOMMS-24-17777A/__MACOSX/._Fig6.xlsx
- Source Data_NCOMMS-24-17777A/__MACOSX/._Fig7.xlsx
- Source Data_NCOMMS-24-17777A/__MACOSX/._Supplementary_Fig11.xlsx
- Source Data_NCOMMS-24-17777A/__MACOSX/._Supplementary_Fig12.xlsx
- Source Data_NCOMMS-24-17777A/__MACOSX/._Supplementary_Fig13.xlsx
- Source Data_NCOMMS-24-17777A/__MACOSX/._Supplementary_Fig14.xlsx
- Source Data_NCOMMS-24-17777A/__MACOSX/._Supplementary_Fig15.xlsx
- Source Data_NCOMMS-24-17777A/__MACOSX/._Supplementary_Fig17.xlsx
- Source Data_NCOMMS-24-17777A/__MACOSX/._Supplementary_Fig18.xlsx
- Source Data_NCOMMS-24-17777A/__MACOSX/._Supplementary_Fig2.xlsx
- Source Data_NCOMMS-24-17777A/__MACOSX/._Supplementary_Fig22.xlsx
- Source Data_NCOMMS-24-17777A/__MACOSX/._Supplementary_Fig3.xlsx
- Source Data_NCOMMS-24-17777A/__MACOSX/._Supplementary_Fig4.xlsx
- Source Data_NCOMMS-24-17777A/__MACOSX/._Supplementary_Fig5.xlsx
- Source Data_NCOMMS-24-17777A/__MACOSX/._Supplementary_Fig6.xlsx
- Source Data_NCOMMS-24-17777A/__MACOSX/._Supplementary_Fig7.xlsx
- Source Data_NCOMMS-24-17777A/__MACOSX/._Supplementary_Fig8.xlsx
- Source Data_NCOMMS-24-17777A/__MACOSX/._Supplementary_Fig9.xlsx
