# Supplementary material for: Lassa virus persistence with high viral titers following experimental infection in its natural reservoir host, Mastomys natalensis
Source: Nat Commun. 2024 Oct 29;15:9319. doi: 10.1038/s41467-024-53616-4 (PMC11522386; doi:10.1038/s41467-024-53616-4)
Supplement: Supplementary file 4 — Source Data [file 41467_2024_53616_MOESM4_ESM.zip › Source Data_NCOMMS-24-17777A/Source Data Fig1.xlsx]

## Sheet: Fig1a
Age days	weight g
3	4.3
6	5.82222
7	6.7
9	7.66364
11	8.58182	8.83
13	10.14
14	12.1889	10.8833
17	12.7667
21	17.3571	16.3333
24	19.2
25	20.2
29	21.6	23.5
30	23.2	21.6	24.1	21	20.7
31	25.5	21.1
32	26.6

## Sheet: Fig1b
Age days	weight g
4	5.29444
6	6.62222
8	9.4
10	10.35
11	9.16667
13	9.83333
14	10.1611	12.3611
16	13.6611
17	12.2667
18	13.0778
19	13.9
20	14.5071
24	16.4	17
25	18.06	18.5714	19.4429
29	28.4286	22.5857
32	23.95
33	25.6667	27.78

## Sheet: Fig1c
Age days	weight g
1	3.94615
3	5.23077
5	6.11538
8	8.05385	9.29231
11	9.86923
15	11.5308	12.5538
16	11.5846
17	11.5385
18	11.6923
19	12.5231	16.3231
21	18.15
23	15.8333
24	16.3833	20.55
25	22.46
26	17.975
28	25.2
30	22.2167

## Sheet: Fig1d
Age days	weight g
1	3.66923	3.53333	3.57
2	4.525	4.6	3.28571	3.625	2.6
3	4.3	4.98182	4.9
4	4.3
5	6.37273	7.35833
6	6.45
8	8.09091	8.57143
10	8.59091	8.76667
11	8.06667	9.47778	11.1583
12	10.27
13	10.4222
14	13.4667
15	9.32222	10.7667	11.9222
16	16.775	15.0667
17	10.4125	11.8667	12.1444
18	12.8	15.4333
19	16.3286
21	14.1333	18.2857
23	13.825	17.1111
25	18.8111
26	22.9143	22.0667
28	24.8
30	24.7111
32	19.54	25.0333
33	28.175
34	21.02	27.0667

## Sheet: Fig1e
Control	weeks post birth	heart weight
	0	0.017	0.007	0.021	0.005	0.0075	0.0075
	1	0.04	0.01	0.01	0.4	0.8	0.026	0.021	0.032	0.035	0.04	0.02
	2	0.11	1.1	1.3	0.03	0.03	0.05	0.065	0.069	0.093	0.049	0.053	0.036	0.04	0.042	0.032	0.09	0.05	0.08
	3	0.05	0.06	0.07	0.105	0.079	0.138	0.08	0.1	0.074	0.068
	4	0.088	0.107	0.088	0.109	0.099	0.112	0.121	0.109	0.097
d6-7	weeks post birth	heart weight
	2	0.06	0.06	0.07	0.05	0.06
	3	0.1	0.08	0.1	0.06	0.07
d11	weeks post birth	heart weight
	3	0.06	0.06	0.06	0.08	0.11	0.07
	4	0.06	0.11	0.11	0.12	0.08	0.08
d15	weeks post birth	heart weight
	3	0.07	0.09
	4	0.06	0.09	0.04	0.13	0.12	0.11	0.08	0.08

## Sheet: Fig1f
Control	weeks post birth	kidney weight
	0	0.0105	0.011	0.011	0.006	0.00375	0.00375
	1	0.005	0.005	0.25	0.3	0.4	0.014	0.016	0.018	0.0235	0.026	0.015
	2	0.06	0.5	0.55	0.02	0.01	0.015	0.043	0.05	0.0405	0.0255	0.0225	0.021	0.041	0.0445	0.0425	0.055	0.035	0.04
	3	0.02	0.025	0.03	0.0595	0.052	0.0635	0.053	0.04	0.0455	0.043
	4	0.0745	0.061	0.075	0.0335	0.0295	0.015	0.0265	0.0225	0.065
d6-7	weeks post birth	kidney weight
	2	0.05	0.05	0.05	0.03	0.03
	3	0.06	0.04	0.05	0.04	0.04
d11	weeks post birth	kidney weight
	3	0.01	0.03	0.02	0.03	0.05	0.04
	4	0.05	0.05	0.09	0.08	0.07	0.05
d15	weeks post birth	kidney weight
	3	0.05	0.06
	4	0.04	0.05	0.02	0.09	0.08	0.05	0.03	0.03
