# Supplementary material for: Lassa virus persistence with high viral titers following experimental infection in its natural reservoir host, Mastomys natalensis
Source: Nat Commun. 2024 Oct 29;15:9319. doi: 10.1038/s41467-024-53616-4 (PMC11522386; doi:10.1038/s41467-024-53616-4)
Supplement: Supplementary file 4 — Source Data [file 41467_2024_53616_MOESM4_ESM.zip › Source Data_NCOMMS-24-17777A/Source Data Fig3.xlsx]

## Sheet: Fig3a
Days post-inoculation	Blood - Anti-NP-specific IgG+			Blood - Anti-NP-specific IgG-	Terminal - Anti-NP-specific IgG+				Terminal - Anti-NP-specific IgG-
0
7									27100000000	4080000000	1240000000	5520000000	1310000000
14					58900000000	43600000000	2970000000	460000000	121000000
18
22
23	48600000000	4300000000
28	2970000000	10600000000	3580000000
36
42	13000000			21900000
43
52
57
59
66
70
72
93
105	369000000	229000000
106	227000	448000000	124000000
120					68000000
127					10	55100000
146
158					10	20	30
163	76600000
206					698000000
240					386000000
280

## Sheet: Fig3b
Days post-inoculation	Blood - Anti-NP-specific IgG+			Blood - Anti-NP-specific IgG-	Terminal - Anti-NP-specific IgG+					Terminal - Anti-NP-specific IgG-
0
7										16400000000	9780000000	1940000000	2810000000
8					777000000					3560000000
14					1320000000	4860000000	7460000000	7490000000
15					1070000000	1070000000
23	107000000	890000000	40400000
26					234000000	116000000	170000000
30
31					388000000	511000000
32					58700000	2120000	10
34
42					499000000	1930000
43					10	169000	20	233000000	4640000
61					142000000	11100000	1570000000
71					13800000	308000000				10
85	10	337000000	20
108	10		20	49800000
167					769000000	10
190					10
199
280

## Sheet: Fig3c
Days post-inoculation	Terminal - Anti-NP-specific IgG+						Terminal - Anti-NP-specific IgG-
0
7							176000000	655000000
11	662000000	52000000	1760000000
14	121000000	37500000
15	253000000	17200000	66000000
25	502000	398000	1270000
30	10	36500000	20	30	29000000	1970000
35	584000	35900000	88100
49	137000	10
70

## Sheet: Fig3d
Days post-inoculation	Terminal - Anti-NP-specific IgG+			Terminal - Anti-NP-specific IgG-
0
7				126000000	1010000000	15800000	463000000	52900000	3310000	10	810000000
15	10	20	25600000
30	10	20	30
35	10	20	30
70

## Sheet: Fig3e
Days post-inoculation	Terminal - Anti-NP-specific IgG+				Terminal - Anti-NP-specific IgG-
0
8	10	20			188000
13	10	20	30
14	10	20	30
22	10	20	30	1170000
28	10	20	30	5
35	10	20			30	5
70
