# Supplementary material for: Lassa virus persistence with high viral titers following experimental infection in its natural reservoir host, Mastomys natalensis
Source: Nat Commun. 2024 Oct 29;15:9319. doi: 10.1038/s41467-024-53616-4 (PMC11522386; doi:10.1038/s41467-024-53616-4)
Supplement: Supplementary file 4 — Source Data [file 41467_2024_53616_MOESM4_ESM.zip › Source Data_NCOMMS-24-17777A/Source Data Fig4.xlsx]

## Sheet: Fig4a
	1-3 wpi										17-23 wpi						29-34 wpi
Liver	53600000	6590000	1560000	1300000	12900	5000	6000000	1320000	317000	10	32100	25800	20800	10	10	10	11500	26700
Spleen	10700000	4290000	19300000	3260000	87900	144000	2750000	325000	92900	10	500000	17500000	7780	10	10	19000	1370	500000
Kidney	28300000	7220000	600000	10	1110000	2650000	2600000	1080000	11400000	10	5000000	5190	2360000	298000	279000	519000	4790000	1090000
Heart	15800000	4420000	314000	1350	338000	230000	1200000	400000	26700	10	5000	183000000	5240	10	10	10	1280	15600
Lung	76700000	83300000	22900000	118000	6830000	5330000	17000000	2950000	2130000	10	1570000	90000000	567000	10	10	10	685000	679000
Brain	7280000	790000	36100	231	1550000	2040000	37100000	425000	565000	10	57600	595000	3710	702	148	17400	41000	363000
Testes		1440000		500		208000				10	181000		3410
Ovaries												3300000		10	116	109000	116000	29400
Salivary gland	2830000	175000	138000	37500	11500000	22800000			214000	10	324000	117000	150000	10	2910	10	256	723000
Thymus	3400000	2000	11000	4500	2050000	275000			10	400	37500	200000000
Stomach	10	10	10				10	10
Prostate											93800		13100
Seminal gland											361000		452000
Eye*											1860	10	1950				1340	165000
Placenta*
Mammary gland*												150000					1490

## Sheet: Fig4b
	1-2 wpi												3-10 wpi																			24-27 wpi
Liver	528000	68500	344000	204	10	9780	206000	183000	7890000	3550000	10	294	10	10300	3490	10	22700	130000	9040	10	10	6180	10	800	10	1560	10	21400	10	8200	10	10	1150	10
Spleen	183000	225000	300000	267000	10	714	69200	88500	6330000	3600000	11700	192000	1070	50000	76900	3680	500000	2840000	3540	1100	10	4380	3410	80000	10	91700	10	810000	2330	8660	746	10	6150	10
Kidney	275000	19200	750	14200	10	250	4120000	5000000	778000	3810000	500	19000	153000	2610000	778000	385000	43800	24900000	478000	1850	10	2290	483000	212000	172	314000	200	3220000	513000	6450000	3140	20700	1140000	10
Heart	1250000	142000	1750	22500	10	18600	177000	204000	2450000	3140000	688	21900	821	30000	567000	85000	53800	651000	1310000	455	10	250	3570	444000	27.8	5960	10	232000	248	34100	562	10	6110	1350
Lung	55000000	11400000	130000	400000	1130000	1290000	1540000	1530000	103000000	383000000	10000000	659000	85700	173000	1420000	58300	5560	3280000	2160000	4940	10	14700	1560	5710000	227	46900	10	2860000	625	696000	800	10	58100	10
Brain	370000	90000	100	10	1260000	5480000	10500000	8330000	1920000	750000	22900	3830000	261000	83800	933000	920000	3410000	1170000	3110000	698	2860	24200	54800	646000	10	200000	286	279000	75200	601000	64300	10	180000	606
Testes					550000	400000			1080000	3300000	1140							7780000	50600	10	10	800000	893000					1720000	270000	3710000	10
Ovaries												60000	108000	55900										3000000	10	3250000	10					10	23000	10
Salivary gland	258000	1100	700	10	10	15000	467000	95500	1650000	1630000	17800	214	35000	9470000	111000	100000	79200	6810000	4480000	53600	10	741	4290	481000	10	222000	10	4770000	10	868000	10	10	234000	10
Thymus	575000	10700	3000	10	7330	6250	480000	39000					3670	750000							10	6670	4000										2250	10
Stomach	10	31.3	10	10
Prostate																													4110
Seminal gland																					10	722000	2000						166	13900000	10
Eye*
Placenta*
Mammary gland*

## Sheet: Fig4c
	1 wpi		2 wpi								4-7 wpi
Liver	4000000	20400000	10	10	2000	10	217	10	10	1920	10	10	10	10	10	10	10	10	10	10	10
Spleen	71400000	50000000	10	10	5360	10	385	2730	10	10	1000	732	3270	136	685	10	10	10	10	10	10
Kidney	550	54500	8330	10	10	10	10	8500	10	833	10	10	10	10	10	10	10	10	667	10	17800
Heart	107000	111000	10	417	15800	10	250	72700	313	438	1300	236	415	262	10	10	10	10	10	10	125
Lung	889000	2880000	2960	3180	389000	1000	75000	13000000	12200	9090000	10	10	10	10	2600	10	10	10	10	10	2670
Brain	1200	2500	2080	536	7500	10	38.5	5870000	588	22100	10	201	10	322	10	186	667	200	10	10	750000
Testes	929				3750	10	10	7250	10	10	327	10	10
Ovaries		4670	10	10										10	10	10	10	10	10	10	625
Salivary gland	78600	5500000	500	5450	71.4	10	4170	20000	10	167	10	10	10	10	862	10	10	10	10	10	35.7
Thymus					33300	125	2670	36700	10	4000				10	3030	200			10	10	250
Stomach*						10
Prostate*
Seminal gland*
Eye*
Placenta*
Mammary gland*

## Sheet: Fig4d
	1 wpi								2 wpi			4 wpi			5 wpi
Liver	3680000	432000	35000	26600	33500	10	10	1230000	10	10	10	10	10	10	10	10	10
Spleen	5590000	2250000	52400	69000	58500	10	10	1570000	10	10	10	10	10	10	10	10	10
Kidney	10	10	10	10	10	10	10	10	10	10	10	10	10	10	10	10	10
Heart	382	10	10	10	10	10	10	2920	10	10	10	10	10	10	10	10	10
Lung	1050000	89200	5100	8950	74600	10	10	559000	101	188	1050	10	10	10	10	10	10
Brain	10	10	10	10	10	10	10	403	10	10	156	10	10	10	10	10	10
Testes	1030	10	10	10					10			10	10	10
Ovaries					10	10	10	395		10	10				10	10	10
Salivary gland	10	10	10	10	10	10	10	266	131	10	781	10	10	10	10	10	10
Thymus
Stomach
Prostate
Seminal gland
Eye
Placenta
Mammary gland

## Sheet: Fig4e
	1-2 wpi									3-5 wpi
Liver	10	904	10	10	10	10	10	10	10	10	10	10	10	10	10	10	10
Spleen	10	10	10	10	10	10	10	167	10	10	10	10	10	10	10	10	10
Kidney	10	10	10	10	10	10	10	10	10	10	10	10	10	10	10	10	10
Heart	10	239	10	10	10	10	10	10	10	10	10	10	10	10	10	10	10
Lung	10	10	10	1350	10	10	10	10	10	10	10	10	10	10	10	10	10
Brain	10	10	10	10	10	10	10	10	10	10	10	10	10	10	10	10	10
Testes	10			10			10	10	10	10	10					10	10
Ovaries		10	10		10	10						10	10	10	10
Salivary gland	10	10	10	10	10	10	10	10	10	10	10	10	10	10	526		10
Thymus							10	10	10
Prostate									10
Seminal gland							10	10	10
Eye
Placenta
Stomach
