# Supplementary material for: Lassa virus persistence with high viral titers following experimental infection in its natural reservoir host, Mastomys natalensis
Source: Nat Commun. 2024 Oct 29;15:9319. doi: 10.1038/s41467-024-53616-4 (PMC11522386; doi:10.1038/s41467-024-53616-4)
Supplement: Supplementary file 4 — Source Data [file 41467_2024_53616_MOESM4_ESM.zip › Source Data_NCOMMS-24-17777A/Source Data Fig5.xlsx]

## Sheet: Fig5a
Days post-birth	Blood - Anti-NP-specific IgG+		Blood - Anti-NP-specific IgG-			Terminal - Anti-NP-specific IgG+				Terminal - Anti-NP-specific IgG-
0
2										612000	10
6						10	245000	20
10						10	20
27
28						19900000	6320000000	1230000000
36
56		4270000000	8060000000	1090000000	1740000000
84						10	2260000000	20	30	258000000
97	1010000000	1130000000	2830000000		2920000000
154	440000000
245						646000000				972000000
249						1280000000
251						4180000000
280						10	4570000000			20
281						587000000	20	30
315

## Sheet: Fig5b
	0-1 wpb									4-8 wpb			35-40 wpb
Liver	10	10	10	244000	70000	7270	10	10	10	10	938000	412000	52400	639000	1380	51300	10	10	366000	6190	10	10
Spleen					73300	2330000	10	10	10	13000	9170000	3250000	8410	817000	152000	1130000	10	71400	698000	543000	10	10
Kidney	10	3000	10	10	1580	160000	10	10	10	9720	29600000	78600000	4660000	35600000	1740000	2230000	10	24100	13900000	4720000	10	10
Heart	10	5000	10	20000	10500	3500000	10	10	10	5500	2350000	714000	68800	41000	108000	8850	10	24400	33200	23500	10	10
Lung	10	10	10	141000	10	786000	10	10	10	130000	30300000	10700000		878000	142000	858000	10	2030	1200000	1310000	10	10
Brain	10	10			19.2	10	10	10	10	7250000	2460000	3020000	60600	145000	89200	198000	10	10	134000	372000	10	10
Testes	10	3330			6500	4830000		10	10	17200	4690000	7100000	121000	116000						1750000	10	10
Ovaries															82400	1670000	10	10	28800
Salivary gland	10	10			2500	62500				16700	52400000	26300000	782000	1540000	1330000	4260000	10	21800	4360000	380000	10	10
Thymus					16500000	875000
Stomach	2000000	500			4690	55600
prostate													128000	50000
seminal gland													160000	180000
eye													106000	46500	269000	172000
placenta*
