# Supplementary material for: Lassa virus persistence with high viral titers following experimental infection in its natural reservoir host, Mastomys natalensis
Source: Nat Commun. 2024 Oct 29;15:9319. doi: 10.1038/s41467-024-53616-4 (PMC11522386; doi:10.1038/s41467-024-53616-4)
Supplement: Supplementary file 4 — Source Data [file 41467_2024_53616_MOESM4_ESM.zip › Source Data_NCOMMS-24-17777A/Source Data Fig6.xlsx]

## Sheet: Fig6a
Blastocyst	704	9620000	3680000	613000	4790	2300	54600	1190000	2650000	19100	5810000	2450000	4200000	1000000
Embryo (whole)	31700000	20000000	9500000	20000000	28300000	26700000	10500000	18300000	21700000	18300000	11700000	9510000	1770000	14300000	3980000	6980000	664000	7180000	1510000	20700	157000	111000	8650	14600	96200
Fetal liver	275000	114000	27300	1450000	175000
Placenta	619000	521	2520	3170	746	4720	1170	3330	877	613	223000
