# Supplementary material for: Lassa virus persistence with high viral titers following experimental infection in its natural reservoir host, Mastomys natalensis
Source: Nat Commun. 2024 Oct 29;15:9319. doi: 10.1038/s41467-024-53616-4 (PMC11522386; doi:10.1038/s41467-024-53616-4)
Supplement: Supplementary file 4 — Source Data [file 41467_2024_53616_MOESM4_ESM.zip › Source Data_NCOMMS-24-17777A/Source Data Fig7.xlsx]

## Sheet: Fig7b
Age (days)
1	1570000000	8280000000
2	5030000000	10
3	9740000000	1360000000
10	8630000000	5600000000
11	14300000000	136000000
14	48500000000	79300000000
16	7460000000
17	76700000	6090000000	3910000000	7080000000	3210000000
18	35100000	83800000
21	2580000000	6020000000	5100000000
22	4900000000	5270000000	7330000000	2550000000
23	960000000	834000000	830000000	2540000000	354000000	4330000000	128000000	339000000	1680000000	1080000000
27	4500000000	6770000000	4040000000
29	1140000000	3460000000	1510000000
30	4940000000	1980000000	2290000000	1180000000	1990000000	3160000000	1840000000	3100000000	5110000000	4870000000	1380000000	3520000000	879000000	2300000000	372000000	299000000	1350000000	905000000	1290000000	2650000000	2480000000	7310000000	1220000000	1880000000
31	11200000000	10600000000	8480000000	3760000000	3880000000	2680000000	644000000	3350000000	6460000000	2170000000	5190000000	1750000000	3110000000
55	1120000000	951000000	1110000000	2190000000	1140000000	1520000000
56	2020000000	5450000000	488000000	1910000000
60	1400000000	1670000000	354000000
69	86000000
103	4190000000
119	4440000000	5720000000	2870000000
125	5830000000	1400000000
131	6750000000
134	8730000000
146	2000000000	5110000000	4050000000	2580000000	4030000000
152	2040000000	2090000000	1270000000
154	2060000000	1170000000	428000000
155	7020000000
159	2610000000	2070000000	1210000000
162	890000000
169	2870000000	2800000000
174	1150000000
198	2720000000
200	972000000	926000000	856000000
255	1130000000
267	632000000
271	573000000
286	892000000
302	6120000000
329	760000000
340	1470000000	4490000000
408	2090000000
422	1850000000	676000000
424	2110000000	465000000
425	875000000	884000000	1070000000
483	1420000000

## Sheet: Fig7c
	0-10 wpb																																														15-30 wpb
Liver	206000	140000	5050	51	11800	12500	1670	10	10	255000	56900	3460	393000	1900	8330	288000	852000	259000	38000	19300	12100	8300	309000	80500	509000	477000	1620000	5200000	2230	22300	25700	831	11700	52700	1940	42200	205000	41500	135000	23700	296000	141000	6910	320000	145000	39200	156000	134000	86200
Spleen	1800000	80000						10	10	22600	62500	18800	1470000	5000	4000	13300000	1500000	1800000	778000	4940	108000	107000	1100000	1340000	1860000	638000	4650000	172000	10	67900	4590	99	602	103000	889	1350	137000	220000	47400	43900	24400	229000	104000	28300	37200	1950	500000	471000	2180000
Kidney	9250000	550000	500000	6360000	129000	571000	208000	10	10	1740000	2800000	188000	14700000	15000	300000	824000	1570000	2600000	1500000	955000	526000	241000	90000	1170000	1470000	4490000	24100000	15000000	1160	63800	750000	106000	113000	950000	319	556000	4800000	2510000	1480000	2090000	2730000	4150000	213000	173000	250000	273000		3610000	6430000
Heart	225000	23300	2500	5000	5000	567000	117000	10	10	3330	257000	10000	250000	17500	1830	797000	194000	1000000	325000	210000	114000	54300	172000	180000	603000	9010	52600	124000									28000	206000									87000	108000	250000
Lung	3130000	275000	17500	269000	4860	304000	212000	10	10	656000	1230000	271000	1770000	667000	66700	2140000	4000000	2560000	1000000	1420000	764000	464000	1440000	3290000	8330000	5460000	8060000	7270000	29600	1080000	2300000	1470000	2080000	1640000	449000	1490000	691000	1240000	769000	841000	393000	700000	443000	2230000	667000	470000	5390000	5380000	4760000
Brain	35700	1500000						10	10	49500	663000	4090	311000	1950	541	316000	57800	52300	24400	157000	96500	115000	59400	71400	68800	2930	75100	37100									23500	250000									951000	222000	549000
Testes	313000	387000						10	10	10000	171000			37000				917000		1610000		1320000			1900000	1490000	6630000										47200	275000									180000	197000	1220000
Ovaries															155000	708000	350000		875000				300000	263000				148000
Salivary gland		1600000						500	10	39100000	11700000	373000	293000000	2250000	3500000	12500000	17100000	10000000	13800000	8620000	86400000	5360000	16400000	22100000	13800000	19400000	9290000	95700000									647000	216000									5620000	1320000	1430000
Thymus												6670	127000				450000	800000	250000									1670000
Stomach	81300	175000						10	10	1680	6.81	59500	1240000
Prostate
Seminal gland																																					359000
Eye																																					63200	24500									24600	276000	422000
Lymphnode (cervical)
Lymphnode (inguinal)
[truncated: 38 more columns]
