# Supplementary material for: Lassa virus persistence with high viral titers following experimental infection in its natural reservoir host, Mastomys natalensis
Source: Nat Commun. 2024 Oct 29;15:9319. doi: 10.1038/s41467-024-53616-4 (PMC11522386; doi:10.1038/s41467-024-53616-4)
Supplement: Supplementary file 4 — Source Data [file 41467_2024_53616_MOESM4_ESM.zip › Source Data_NCOMMS-24-17777A/Source Data Supplementary_Fig13.xlsx]

## Sheet: FigS13
	<1–4 wpb																												29 wpb			36–61 wpb
Liver	206000	140000	5050	51	11800	12500	1670	10	10	255000	56900	3460	393000	1900	8330	288000	852000	259000	38000	19300	12100	8300	309000	80500	509000	477000	1620000	5200000	156000	134000	86200	472000	232000	181000	142000	1070000	658000	1630000	786000	136000	251000	35400	47600
Spleen	1800000	80000						10	10	22600	62500	18800	1470000	5000	4000	13300000	1500000	1800000	778000	4940	108000	107000	1100000	1340000	1860000	638000	4650000	172000	500000	471000	2180000	146000	1030000	448000	780000	1210000	1130000	3640000	1290000	190000	150000	22600	10
Kidney	9250000	550000	500000	6360000	129000	571000	208000	10	10	1740000	2800000	188000	14700000	15000	300000	824000	1570000	2600000	1500000	955000	526000	241000	90000	1170000	1470000	4490000	24100000	15000000		3610000	6430000	5030000	22600000	17600000	12600000	28500000	34100000	42200000	2880000	2250000	5240000	720000	4790000
Heart	225000	23300	2500	5000	5000	567000	117000	10	10	3330	257000	10000	250000	17500	1830	797000	194000	1000000	325000	210000	114000	54300	172000	180000	603000	9010	52600	124000	87000	108000	250000	45000	172000	47200	67200	444000	246000	313000	371000	37500	93800	32600	39800
Lung	3130000	275000	17500	269000	4860	304000	212000	10	10	656000	1230000	271000	1770000	667000	66700	2140000	4000000	2560000	1000000	1420000	764000	464000	1440000	3290000	8330000	5460000	8060000	7270000	5390000	5380000	4760000	957000	1220000	1220000	2460000	2400000	6250000	4610000	3320000	846000	1320000	36000	607000
Brain	35700	1500000						10	10	49500	663000	4090	311000	1950	541	316000	57800	52300	24400	157000	96500	115000	59400	71400	68800	2930	75100	37100	951000	222000	549000	1930000	1920000	2020000	2970000	1460000	6070000	407000	2360000	79200	2040000	686000	3420000
Testes	313000	387000						10	10	10000	171000			37000				917000		1610000		1320000			1900000	1490000	6630000		180000	197000	1220000						365000	683000	239000				1710
Ovaries															155000	708000	350000		875000				300000	263000				148000				383000	1180000	1440000	1250000	750000				354000	448000
Salivary gland		1600000						500	10	39100000	11700000	373000	293000000	2250000	3500000	12500000	17100000	10000000	13800000	8620000	86400000	5360000	16400000	22100000	13800000	19400000	9290000	95700000	5620000	1320000	1430000	1010000	4490000	2580000	573000	3240000	2850000	1240000	1080000	525000	1200000		355000
Thymus												6670	127000				450000	800000	250000									1670000
Stomach	81300	175000						10	10	1680	6.81	59500	1240000
Prostate																																					1220000	2000000	913000
Seminal gland																																					9820000	2580000	612000				437000
Eye																													24600	276000	422000	165000	217000	16500	201000	149000	800000	110000	149000	212000	1000000		4380
Lymphnode (cervical)																																1740000	1980000	3160000	1300000	5830000	7600000	7860000	3780000
Lymphnode (inguinal)																																804000	296000	3810000	3060000	878000	8330000	13500000	4120000
