# Supplementary material for: Lassa virus persistence with high viral titers following experimental infection in its natural reservoir host, Mastomys natalensis
Source: Nat Commun. 2024 Oct 29;15:9319. doi: 10.1038/s41467-024-53616-4 (PMC11522386; doi:10.1038/s41467-024-53616-4)
Supplement: Supplementary file 4 — Source Data [file 41467_2024_53616_MOESM4_ESM.zip › Source Data_NCOMMS-24-17777A/Source Data Supplementary_Fig14.xlsx]

## Sheet: FigS14
	3–10 wpb										14–19 wpb							21–28 wpb
Liver	2230	22300	25700	831	11700	52700	1940	42200	205000	41500	117000	1820000	802000	264000	2520000	855000	431000	1160000	1250000	435000	403000	2730000	515000	160000	185000	222000	62100	242000	298000	2420000	3370000	165000	773000	141000	153000	6610
Spleen	10	67900	4590	99	602	103000	889	1350	137000	220000	322000	629000	1140000	930000	1860000	2440000	282000	1880000	849000	1600000	440000	481000	1100000	1310000	1130000	800000	1120000	1860000	660000	1550000	50700	527000	1930000	288000	704000	136000
Kidney	1160	63800	750000	106000	113000	950000	319	556000	4800000	2510000	4170000	34100000	8580000	5540000	4670000	6570000	4860000	16000000	11800000	17500000	16700000	5540000	23700000	13000000	8660000	13000000	19200000	16300000	6340000	16000000	9590000	5980000	15500000	7350000	5910000	982000
Heart									28000	206000	230000	487000	60300	181000	217000	112000	69800	411000	172000	182000	53100	76900	125000	109000	48200	145000	280000	189000	98700	217000	224000	63400	321000	89500	42100	4980
Lung	29600	1080000	2300000	1470000	2080000	1640000	449000	1490000	691000	1240000	1260000	7870000	4170000	2230000	3130000	5030000	3410000	9920000	3470000	7240000	2300000	2960000	2280000	2380000	2440000	3850000	5650000	5180000	2120000	7370000	4970000	5230000	5910000	5950000	693000	278000
Brain									23500	250000	176000	601000	951000	49400	94300	326000	134000	819000	531000	352000	309000	214000	341000	149000	1470000	291000	206000	353000	325000	4100000	370000	84200	450000	1090000	42100	49000
Testes									47200	275000	1240000												258000	954000	1430000	184000	137000	1420000	1200000
Ovaries												385000	946000	2220000	1200000	1890000	321000	917000	628000	56300	283000	46000								1710000	320000	250000	380000	216000	400000
Salivary gland									647000	216000	466000	5560000	1200000	1740000	1900000	3640000	1930000	9230000	6510000	6030000	6590000	10000000	2540000	4880000	3690000	2650000	6350000	3760000	658000	5130000	1590000	5950000	8480000	4030000	1060000
Prostate																							441000	563000	2160000	489000	83300	2530000	356000
Seminal gland									359000														17900000	1680000	356000	3190000	2880000	2620000	1390000
Eye									63200	24500	29300	402000	287000		197000	97200	170000	15300000	510000	250000	280000	229000	67900	283000	231000	743000	942000	192000	53500	285000	246000	84500	359000	131000	56100
Lymphnode (cervical)												3710000	3430000	4630000	3830000	8330000		5590000	14300000	11000000	2500000	2390000	1360000	2170000	4560000	2180000	3050000	5420000	5590000	6470000	9520000	2960000	6670000	2240000	3640000
Lymphnode (inguinal)												1550000	1350000	2090000	2170000	2650000		2680000	3950000	2800000	429000	250000	315000	57700	2310000	11700	314000	477000	1710000	2170000	6730000	958000	750000	881000	2130000
