# Supplementary material for: Lassa virus persistence with high viral titers following experimental infection in its natural reservoir host, Mastomys natalensis
Source: Nat Commun. 2024 Oct 29;15:9319. doi: 10.1038/s41467-024-53616-4 (PMC11522386; doi:10.1038/s41467-024-53616-4)
Supplement: Supplementary file 4 — Source Data [file 41467_2024_53616_MOESM4_ESM.zip › Source Data_NCOMMS-24-17777A/Source Data Supplementary_Fig15.xlsx]

## Sheet: FigS15
	2–3 wpb
Liver	135000	23700	296000	141000	6910	320000	145000	39200
Spleen	47400	43900	24400	229000	104000	28300	37200	1950
Kidney	1480000	2090000	2730000	4150000	213000	173000	250000	273000
Lung	769000	841000	393000	700000	443000	2230000	667000	470000
