# Supplementary material for: Lassa virus persistence with high viral titers following experimental infection in its natural reservoir host, Mastomys natalensis
Source: Nat Commun. 2024 Oct 29;15:9319. doi: 10.1038/s41467-024-53616-4 (PMC11522386; doi:10.1038/s41467-024-53616-4)
Supplement: Supplementary file 4 — Source Data [file 41467_2024_53616_MOESM4_ESM.zip › Source Data_NCOMMS-24-17777A/Source Data Supplementary_Fig18.xlsx]

## Sheet: FigS18
	<1 wpb							1 wpb
Liver	10	10	10	18600	10	10	10	10	10	2650000	127000	10	10	10	10
Spleen				50000		10	10	10	10	6110000	625000	10	10	10	10	6810000	10	10	10	10	60800000	4860000	43800000	10	10	10	10	10	10	10	10	10	10	10	10	10	10	10	10	10	10	10	10	10	10	10	10	10	10
Kidney	4000		10	5830000	10	10	10	10	10	5000000	9500000	10	10	10	10	2960000	10	10	10	10	134000000	8200000	134	10	10	134	10	10	10	10	10	10	10	10	10	10	10	10	10	10	10	10	10	10	10	10	10	10	10
Heart	10500		10	556000	10	10	10	10	10	306000	105000	10	10	10	10
Lung	3500		10	1350000	10	10	10	16700	10	33800000	42500000	10	10	10	10	5180000	10	10	10	10	41900000	29600000	739	123	10	10	10	10	10	10	10	10	10	10	10	10	10	10	10	10	10	10	10	10	10	10	10	10	10
Brain	10		10	10700000	10	10	10	10	10	7410000	6280000	10	10	10	10
Testes								200000			4580000	10
Ovaries
Salivary gland						10	10	36000	10	100000000	12500000	10		10	10
[truncated: 43 more columns]
