# Supplementary material for: Lassa virus persistence with high viral titers following experimental infection in its natural reservoir host, Mastomys natalensis
Source: Nat Commun. 2024 Oct 29;15:9319. doi: 10.1038/s41467-024-53616-4 (PMC11522386; doi:10.1038/s41467-024-53616-4)
Supplement: Supplementary file 4 — Source Data [file 41467_2024_53616_MOESM4_ESM.zip › Source Data_NCOMMS-24-17777A/Source Data Supplementary_Fig2.xlsx]

## Sheet: FigS2
	1–3 wpi										17–23 wpi						29–34 wpi
Liver	53600000	6590000	1560000	1300000	12900	5000	6000000	1320000	317000	10	32100	25800	20800	10	10	10	11500	26700
Spleen	10700000	4290000	19300000	3260000	87900	144000	2750000	325000	92900	10	500000	17500000	7780	10	10	19000	1370	500000
Kidney	28300000	7220000	600000	10	1110000	2650000	2600000	1080000	11400000	10	5000000	5190	2360000	298000	279000	519000	4790000	1090000
Heart	15800000	4420000	314000	1350	338000	230000	1200000	400000	26700	10	5000	183000000	5240	10	10	10	1280	15600
Lung	76700000	83300000	22900000	118000	6830000	5330000	17000000	2950000	2130000	10	1570000	90000000	567000	10	10	10	685000	679000
Brain	7280000	790000	36100	231	1550000	2040000	37100000	425000	565000	10	57600	595000	3710	702	148	17400	41000	363000
Testes		1440000		500		208000				10	181000		3410
Ovaries												3300000		10	116	109000	116000	29400
Salivary gland	2830000	175000	138000	37500	11500000	22800000			214000	10	324000	117000	150000	10	2910	10	256	723000
Thymus	3400000	2000	11000	4500	2050000	275000			10	400	37500	200000000
