# Supplementary material for: Lassa virus persistence with high viral titers following experimental infection in its natural reservoir host, Mastomys natalensis
Source: Nat Commun. 2024 Oct 29;15:9319. doi: 10.1038/s41467-024-53616-4 (PMC11522386; doi:10.1038/s41467-024-53616-4)
Supplement: Supplementary file 4 — Source Data [file 41467_2024_53616_MOESM4_ESM.zip › Source Data_NCOMMS-24-17777A/Source Data Supplementary_Fig22.xlsx]

## Sheet: FigS22a
Blood	Urine	Feces	Epididymal plasma	Amniotic fluid
27100000000	8250000000	14300000000	3940000000	28400000000
4080000000	7380000000	1860000000	1900000000
1240000000	56300000000	5940000
5520000000	57100000000
1310000000	5090000000
58900000000	10000000000
43600000000	29200000000
121000000	183000000000
2970000000	13800000000
460000000	6670000000
48600000000	34900000000
4300000000	38700000000
2970000000	18100000000
10600000000	57300000000
3580000000	45500000000
13000000	16800000000
21900000	38700000000
369000000	57100000000
229000000	17100000000
227000	53500000000
448000000	21400000000
124000000	19300000000
68000000	79800000000
10
55100000
10
20
30
76600000
698000000
386000000

## Sheet: FigS22b
Blood	Urine	Feces	Oral swab	Epididymal plasma	Amniotic fluid
1570000000	98200000000	680000000	103000000	2120000000	9210000000
8280000000	67800000000	2870000000	93900000	2540000000
5030000000	226000000000	1290000000	224000000	1890000000
10	190000000000	1290000000	271000000	3250000000
9740000000	390373078		58900000	5580000000
1360000000	206000000000		51900000	8200000000
8630000000	9460000		30500000	16300000000
5600000000	6030000000		31000000	15100000000
14300000000	10400000000		39900000	3270000000
136000000	13000000000		98600000	5780000000
48500000000	7510000000		14600000
79300000000	5720000000		84800000
7460000000	10900000000		184000000
76700000	26700000000		29400000
35100000	29200000000		131000000
83800000	19600000000		97600000
5830000000	16000000000		45300000
2000000000	17100000000		24900000
972000000	446000000		61800000
573000000	33600000000		329000000
2090000000	1410000000		28500000
2110000000	9440000000		17900000
2580000000	1070000000		151000000
6020000000	14400000000		47100000
5100000000	3930000000		286000000
4500000000	462000000		17300000
6770000000	384000000		82700000
4040000000	13900000		29900000
1140000000	121000000		31700000
3460000000	302000000		167000000
1510000000	9260000000		50400000
960000000	37200000000		57700000
834000000	59600000000		43800000
830000000	15600000000		36200000
2540000000	15300000000		15600000
354000000	16900000000		1300000
4330000000	390000000		27300000
128000000	551000000		71900000
339000000	33600000000		39500000
1680000000			31300000
1080000000			59400000
890000000			119000000
926000000			105000000
856000000			73600000
632000000			32700000
892000000			35200000
1850000000			74000000
676000000			101000000
465000000			90300000
875000000			10
884000000			92500000
1070000000			97100000
1150000000			145000000
6090000000			27300000
3910000000			71900000
7080000000			39500000
3210000000			43800000
1400000000			70500000
5110000000			44000000
4050000000			74700000
2580000000			437000000
4030000000
2040000000
2090000000
1270000000
2720000000
2870000000
2800000000
2610000000
2070000000
1210000000
7020000000
2060000000
1170000000
428000000
8730000000
6750000000
4440000000
5720000000
2870000000
4190000000
86000000
1120000000
951000000
1110000000
2190000000
1140000000
1520000000
4900000000
5270000000
7330000000
2550000000
4940000000
1980000000
2290000000
1180000000
1990000000
3160000000
1840000000
3100000000
5110000000
4870000000
1380000000
3520000000
879000000
2300000000
372000000
299000000
1350000000
905000000
1290000000
2650000000
2480000000
7310000000
1220000000
1880000000
11200000000
10600000000
8480000000
3760000000
3880000000
2680000000
644000000
3350000000
6460000000
2170000000
5190000000
1750000000
3110000000
4420000000
3290000000
1400000000
1670000000
354000000
2020000000
5450000000
488000000
1910000000
1470000000
4490000000
760000000
6120000000
1420000000

## Sheet: FigS22c
Urine - regular									Urine - terminal																Feces		Oral swab																	Epididymal plasma
79800000000	462000000	9460000	384000000	121000000	446000000	1070000000	16800000000	38700000000	53500000000	21400000000	17100000000	6030000000	10400000000	13000000000	7510000000	59600000000	15300000000	29200000000	15600000000	16900000000	14400000000	3930000000	9260000000	114000000	680000000	2870000000	105000000	73600000	32700000	35200000	74000000	97100000	92500000	145000000	61800000	28500000	151000000	17900000	47100000	167000000	101000000	90300000	27300000	3940000000	3270000000	3250000000	2120000000	2540000000	1890000000
[truncated: 5 more columns]
