# Supplementary material for: Lassa virus persistence with high viral titers following experimental infection in its natural reservoir host, Mastomys natalensis
Source: Nat Commun. 2024 Oct 29;15:9319. doi: 10.1038/s41467-024-53616-4 (PMC11522386; doi:10.1038/s41467-024-53616-4)
Supplement: Supplementary file 4 — Source Data [file 41467_2024_53616_MOESM4_ESM.zip › Source Data_NCOMMS-24-17777A/Source Data Supplementary_Fig3.xlsx]

## Sheet: FigS3
	1–2 wpi												3–10 wpi																			24–27 wpi
Liver	528000	68500	344000	204	10	9780	206000	183000	7890000	3550000	10	294	10	10300	3490	10	22700	130000	9040	10	10	6180	10	800	10	1560	10	21400	10	8200	10	10	1150	10
Spleen	183000	225000	300000	267000	10	714	69200	88500	6330000	3600000	11700	192000	1070	50000	76900	3680	500000	2840000	3540	1100	10	4380	3410	80000	10	91700	10	810000	2330	8660	746	10	6150	10
Kidney	275000	19200	750	14200	10	250	4120000	5000000	778000	3810000	500	19000	153000	2610000	778000	385000	43800	24900000	478000	1850	10	2290	483000	212000	172	314000	200	3220000	513000	6450000	3140	20700	1140000	10
Heart	1250000	142000	1750	22500	10	18600	177000	204000	2450000	3140000	688	21900	821	30000	567000	85000	53800	651000	1310000	455	10	250	3570	444000	27.8	5960	10	232000	248	34100	562	10	6110	1350
Lung	55000000	11400000	130000	400000	1130000	1290000	1540000	1530000	103000000	383000000	10000000	659000	85700	173000	1420000	58300	5560	3280000	2160000	4940	10	14700	1560	5710000	227	46900	10	2860000	625	696000	800	10	58100	10
Brain	370000	90000	100	10	1260000	5480000	10500000	8330000	1920000	750000	22900	3830000	261000	83800	933000	920000	3410000	1170000	3110000	698	2860	24200	54800	646000	10	200000	286	279000	75200	601000	64300	10	180000	606
Testes					550000	400000			1080000	3300000	1140							7780000	50600	10	10	800000	893000					1720000	270000	3710000	10
Ovaries												60000	108000	55900										3000000	10	3250000	10					10	23000	10
Salivary gland	258000	1100	700	10	10	15000	467000	95500	1650000	1630000	17800	214	35000	9470000	111000	100000	79200	6810000	4480000	53600	10	741	4290	481000	10	222000	10	4770000	10	868000	10	10	234000	10
Thymus	575000	10700	3000	10	7330	6250	480000	39000					3670	750000							10	6670	4000										2250	10
