# Supplementary material for: Lassa virus persistence with high viral titers following experimental infection in its natural reservoir host, Mastomys natalensis
Source: Nat Commun. 2024 Oct 29;15:9319. doi: 10.1038/s41467-024-53616-4 (PMC11522386; doi:10.1038/s41467-024-53616-4)
Supplement: Supplementary file 4 — Source Data [file 41467_2024_53616_MOESM4_ESM.zip › Source Data_NCOMMS-24-17777A/Source Data Supplementary_Fig4.xlsx]

## Sheet: FigS4
	1 wpi		2 wpi								4–7 wpi
Liver	4000000	20400000	10	10	2000	10	217	10	10	1920	10	10	10	10	10	10	10	10	10	10	10
Spleen	71400000	50000000	10	10	5360	10	385	2730	10	10	1000	732	3270	136	685	10	10	10	10	10	10
Kidney	550	54500	8330	10	10	10	10	8500	10	833	10	10	10	10	10	10	10	10	667	10	17800
Heart	107000	111000	10	417	15800	10	250	72700	313	438	1300	236	415	262	10	10	10	10	10	10	125
Lung	889000	2880000	2960	3180	389000	1000	75000	13000000	12200	9090000	10	10	10	10	2600	10	10	10	10	10	2670
Brain	1200	2500	2080	536	7500	10	38.5	5870000	588	22100	10	201	10	322	10	186	667	200	10	10	750000
Testes	929				3750	10	10	7250	10	10	327	10	10
Ovaries		4670	10	10										10	10	10	10	10	10	10	625
Salivary gland	78600	5500000	500	5450	71.4	10	4170	20000	10	167	10	10	10	10	862	10	10	10	10	10	35.7
Thymus					33300	125	2670	36700	10	4000				10	3030	200			10	10	250
