# Supplementary material for: Lassa virus persistence with high viral titers following experimental infection in its natural reservoir host, Mastomys natalensis
Source: Nat Commun. 2024 Oct 29;15:9319. doi: 10.1038/s41467-024-53616-4 (PMC11522386; doi:10.1038/s41467-024-53616-4)
Supplement: Supplementary file 4 — Source Data [file 41467_2024_53616_MOESM4_ESM.zip › Source Data_NCOMMS-24-17777A/Source Data Supplementary_Fig5.xlsx]

## Sheet: FigS5
	1 wpi								2 wpi			4–5 wpi
Liver	3680000	432000	35000	26600	33500	10	10	1230000	10	10	10	10	10	10	10	10	10
Spleen	5590000	2250000	52400	69000	58500	10	10	1570000	10	10	10	10	10	10	10	10	10
Kidney	10	10	10	10	10	10	10	10	10	10	10	10	10	10	10	10	10
Heart	382	10	10	10	10	10	10	2920	10	10	10	10	10	10	10	10	10
Lung	1050000	89200	5100	8950	74600	10	10	559000	101	188	1050	10	10	10	10	10	10
Brain	10	10	10	10	10	10	10	403	10	10	156	10	10	10	10	10	10
Testes	1030	10	10	10					10			10	10	10
Ovaries					10	10	10	395		10	10				10	10	10
Salivary gland	10	10	10	10	10	10	10	266	131	10	781	10	10	10	10	10	10
