# Supplementary material for: Lassa virus persistence with high viral titers following experimental infection in its natural reservoir host, Mastomys natalensis
Source: Nat Commun. 2024 Oct 29;15:9319. doi: 10.1038/s41467-024-53616-4 (PMC11522386; doi:10.1038/s41467-024-53616-4)
Supplement: Supplementary file 4 — Source Data [file 41467_2024_53616_MOESM4_ESM.zip › Source Data_NCOMMS-24-17777A/Source Data Supplementary_Fig6.xlsx]

## Sheet: FigS6
	1–2 wpi									3–5 wpi
Liver	10	904	10	10	10	10	10	10	10	10	10	10	10	10	10	10	10
Spleen	10	10	10	10	10	10	10	167	10	10	10	10	10	10	10	10	10
Kidney	10	10	10	10	10	10	10	10	10	10	10	10	10	10	10	10	10
Heart	10	239	10	10	10	10	10	10	10	10	10	10	10	10	10	10	10
Lung	10	10	10	1350	10	10	10	10	10	10	10	10	10	10	10	10	10
Brain	10	10	10	10	10	10	10	10	10	10	10	10	10	10	10	10	10
Testes	10			10			10	10	10	10	10					10	10
Ovaries		10	10		10	10						10	10	10	10
Salivary gland	10	10	10	10	10	10	10	10	10	10	10	10	10	10	526		10
