# Supplementary material for: Lassa virus persistence with high viral titers following experimental infection in its natural reservoir host, Mastomys natalensis
Source: Nat Commun. 2024 Oct 29;15:9319. doi: 10.1038/s41467-024-53616-4 (PMC11522386; doi:10.1038/s41467-024-53616-4)
Supplement: Supplementary file 4 — Source Data [file 41467_2024_53616_MOESM4_ESM.zip › Source Data_NCOMMS-24-17777A/Source Data Supplementary_Fig8.xlsx]

## Sheet: FigS8
	≤1 wpb									2 wpb										3 wpb
Liver	10	10	10	10	10	10	1300	6690000	3940	47900	11800	10	66500	10	132000	1800000	326000	8440	189000	966	348000	2160000	2640
Spleen							909	4170000	10	2880	15000	10	149000	10	2130000	8700000	39500	1730000	1380000	10200	4350000	6720000	760000
Kidney							10	10200000	500	10	175000	10	57.5	10	1500	846000	393000	42200	281000	3370000	4240000	135000	10
Heart					10	10	10	3330000	143	6000	270000	10	1960	10	14400	1050000	703	120000	226000	1960	186000	789000	5380
Lung					10	10	303	28900000	306	12200	1290000	10	19000	10	156000		1780000	17800000	20000000	528000	6760000	26100000	254
Brain							10	57200000	10	179	4520000	10	12	10	466	13200000	920000	28400000	23000000	1250000	6330000	799000	1270
Testes							10		10		16000					33300000	2570	7440000	159000000
Salivary gland							10		10	10	3000000				1790	40200000	4220000	2300000	36100000
Thymus										10	70000				10	100000	313	5000	413000
Stomach							10	1380000	10						10	10	10	10	10
