# Supplementary material for: Lassa virus persistence with high viral titers following experimental infection in its natural reservoir host, Mastomys natalensis
Source: Nat Commun. 2024 Oct 29;15:9319. doi: 10.1038/s41467-024-53616-4 (PMC11522386; doi:10.1038/s41467-024-53616-4)
Supplement: Supplementary file 4 — Source Data [file 41467_2024_53616_MOESM4_ESM.zip › Source Data_NCOMMS-24-17777A/Source Data Supplementary_Fig9.xlsx]

## Sheet: FigS9a
Age [days]
1	3.8
4	4.8
6	7.6
7	8.1	5.8
8	9
9	10.1	7.2
13	10.8
14	13.1
15	16.5	13.2	15.7
18	18.8
20	18.9

## Sheet: FigS9b
Age [days]
2	3.2
4	5.4	5.4	5.4	5.4
6	7.1	7.1
7	7.1	7.1	7.1	7.1
10	7.1
12	9.2	9.2	9.2	9.2
14	8
15	10.9	10.9	10.9	10.9
18	13.8	13.8	13.8	13.8
20	10.4
22	12.5
25	16.9	16.9	19.6	19.6
27	19.9
28	21.1	21.1	25.6	25.6

## Sheet: FigS9c
Age [days]
1	3.2	3.3
2	3.6	3.36667	3.36667
3	2.9	4.2	2.7	2.7
4	4.6
5	5.4	5.7
6	4	6	5.51429	5.51429
7	5.2	7.6
9	8	9	6.225	6.225	6.67143	6.67143	6.38125
10	6.3	10.2
11	7.4
12	7	10.8
13	9
14	11.2	16
16	8.6	11.5667	11.5667	9.54167	9.54167
17	12.6	13.8
18	12.1
19	12.5714	12.5714
21	18.6
23	14.2	19.6	18.22
25	22.8
29	31.6333	25.1333
30	20.8	26	24.05	24.05
33	30.925	29.1

## Sheet: FigS9d
Age [days]
1	3.6
2	3.3	3.6	2.6
3	4.9
4	4.3
8	8.6
10	8.8
13	10.4
14	13.5
16	15.1
18	15.4
26	22.1
